# Supplementary material for: Electrochemical Measurement of Interfacial Distribution and Diffusion Coefficients of Electroactive Species for Ion-Exchange Membranes: Application to Br2/Br− Redox Couple
Source: Membranes (Basel). 2022 Oct 26;12(11):1041. doi: 10.3390/membranes12111041 (PMC9693329; doi:10.3390/membranes12111041)
Supplement: Supplementary file 1 [file membranes-12-01041-s001.zip]

Archive with 1 entries (1 files):
- membranes-1975443-supplementary.pdf
